# Supplementary material for: Chitosan Catalyzed Novel Piperidinium Dicoumarol: Green Synthesis, X-ray Diffraction, Hirshfeld Surface and DFT Studies
Source: Polymers (Basel). 2022 Apr 30;14(9):1854. doi: 10.3390/polym14091854 (PMC9105048; doi:10.3390/polym14091854)
Supplement: Supplementary file 1 [file polymers-14-01854-s001.zip]

Archive with 1 entries (1 files):
- polymers-1697811-SI.pdf
